# Supplementary material for: In the Alphaproteobacterium Hyphomicrobium denitrificans SoxR Serves a Sulfane Sulfur-Responsive Repressor of Sulfur Oxidation
Source: Antioxidants (Basel). 2023 Aug 16;12(8):1620. doi: 10.3390/antiox12081620 (PMC10451225; doi:10.3390/antiox12081620)
Supplement: Supplementary file 1 [file antioxidants-12-01620-s001.zip]

Archive with 3 entries (3 files):
- Figure S1 Mass spectra for SoxR and variants with Cys-Ser exchanges.pdf
- Table S1 strains, plasmids and primers.pdf
- Table S2 Distribution of Sox systems and SoxR.xlsx
